# Supplementary material for: Fluorescence Liquid Biopsy for Cancer Detection Is Improved by Using Cationic Dendronized Hyperbranched Polymer
Source: Int J Mol Sci. 2021 Jun 17;22(12):6501. doi: 10.3390/ijms22126501 (PMC8234380; doi:10.3390/ijms22126501)
Supplement: Supplementary file 1 [file ijms-22-06501-s001.zip]

Archive with 1 entries (1 files):
- ijms-1209368-supplementary.pdf
